# Supplementary material for: Resilience of Epiphytic Lichens to Combined Effects of Increasing Nitrogen and Solar Radiation
Source: J Fungi (Basel). 2021 Apr 26;7(5):333. doi: 10.3390/jof7050333 (PMC8145261; doi:10.3390/jof7050333)
Supplement: Supplementary file 1 [file jof-07-00333-s001.zip]

Archive with 1 entries (1 files):
- supplementary material.pdf
